# Supplementary material for: Microbiota composition of the dorsal patch of reproductive male Leptonycteris yerbabuenae
Source: PLoS One. 2019 Dec 16;14(12):e0226239. doi: 10.1371/journal.pone.0226239 (PMC6913938; doi:10.1371/journal.pone.0226239)
Supplement: S1 Table — (ZIP) [file pone.0226239.s001.zip]

Archive with 3 entries (2 files):
- S1Table.docx
- __MACOSX/
- __MACOSX/._S1Table.docx
